# Supplementary material for: BoaBZR1.1 mediates brassinosteroid-induced carotenoid biosynthesis in Chinese kale
Source: Hortic Res. 2024 Apr 9;11(6):uhae104. doi: 10.1093/hr/uhae104 (PMC11179724; doi:10.1093/hr/uhae104)
Supplement: Web_Material_uhae104 [file web_material_uhae104.zip]

Archive with 1 entries (1 files):
- zhang et al. supplementary data.docx
